# Supplementary material for: Effects of Metabolites, Sex, Sire, and Muscle Type on Chilled Lamb Meat Colour
Source: Foods. 2023 Nov 5;12(21):4031. doi: 10.3390/foods12214031 (PMC10650127; doi:10.3390/foods12214031)
Supplement: Supplementary file 1 [file foods-12-04031-s001.zip]

Archive with 1 entries (1 files):
- foods-2596971-supplementary.pdf
